# Supplementary material for: Which carbon footprint for my ICU? Benchmark, hot spots and perspectives
Source: Ann Intensive Care. 2025 Mar 20;15:35. doi: 10.1186/s13613-025-01445-z (PMC11925816; doi:10.1186/s13613-025-01445-z)
Supplement: Supplementary file 2 — Supplementary material 2. [file 13613_2025_1445_MOESM2_ESM.xlsx]

## Sheet: Recap table
Category	Product/activity	Consumption*	Process-based LCA**	EIO-LCA	Hybrid-LCA
Medical devices	Gloves	90.6983	1.81496	0.935629			LCA = Life Cycle Assessment, EIO = Economic Input-Output IV = intravenous * Datas are expressed as number of units per patient-day ** For medications process-based LCA, active pharmaceuticals and excipients production was not taken into account, because of the lack of reliable data
	Syringes	14.6	1.1323	0.837556
	Pads	36.3621	0.373361	0.162779
	Needles	10.431	0.0471149	0.0473152
	IV Tubings	7.12552	0.981052	1.19662
	Electrodes	6.35862	0.0551729	0.0996753
	Aspiration tubes	4.46552	0.135662	0.108313
	Moutch care devices	4.41379	0.0244854	0.230891			TOTAL GHG EMISSIONs ESTIMATION (kgCO2e - patient-day)
	Dressings	3.63897	0.0590584	0.17387			Main analysis process-based for MD EIO analysis for pharmaceuticals hybrid LCA for other sources	Process based/hybrid -LCA	EIO/hybrid -LCA
	Other devices	23.5848	0.484296	0.956529			61.1394	41.0614	60.7811
	Total Medical Devices	201.679	5.10747	4.74918
Medications	Water for injection (IV) (10-20mL)	8.77086	0.0665824	0.466552
	Propofol (IV) (200 mg/20mL)	5.25948	0.129275	1.75404
	Sodium Chlorure 0,9% (IV) (10-1000mL)	5.54655	0.244353	0.71198
	Glucose 5% (IV) (10-1000mL)	2.74741	0.345669	0.762842
	Paracetamol 500 mg (enteral)	2.19931	0.00584223	0.0233406
	Salbutamol (inhaled) 5mg/nebulization	2.07069	0.011984	0.121837
	Potassium Chlorure (IV) (1g/10mL)	1.99466	0.0189396	0.0979106
	Anti-infectious (IV)	1.89259	0.0817327	2.72046
	Paracetamol (IV) (1g/100mL)	0.502931	0.0347139	0.169888
	Nutrition (enteral) (500mL)	1.08293	0.0841252	0.495081
	Nutrition (IV) (1000-2000mL)	0.178793	0.0754065	1.66371
	Potassium (enteral) (600 mg)	0.282759	0.000479838	0.00590146
	Other medications (IV)	9.38466	0.158986	6.95721
	Other medications (enteral)	5.21724	0.153952	5.53923
	Total medications (IV)	36.2779	1.15566	15.3046
	Total medications (enteral)	10.8529	0.256384	6.18539
	Total medications	47.1309	1.41204	21.49
Medical Gas	Oxygen (L)	540.11			1.13033
	Nitours oxide (L)	0.69			0.18763
	Total				1.31796
Energy	Gas	71.1774			15.1608
	Electricity	42.3645			2.20295
	Total Energy	113.542			17.3637
Caregivers transport					8.2051
Alimentation	Caregivers meals	2.51724			5.16034
	Patients meals	1.139			2.33496
	Total				7.4953
Life support therapy	Extra renal epuration support (number of session)	0.00515464			0.0249661
	ECMO (number of ECMO days)	0.0671821			0.134843
	Total				0.159809

## Sheet:  Medications
					Process-based LCA								EIO LCA
					CONTAINING		PACKAGING	ELIMINATION	TRANSPORTATION		TOTAL GHG emissions
	Category	Product reference	Consumption	Price (per unit) (€)	Weight (g)	GHG emissions	GHG emissions	GHG emissions	Site of production	GHG emissions	GHG emissions (for 1 unit)	GHG emissions in 2022 (per patient-day)	GHG emissions (for 1 unit)	GHG emissions in 2022 (per patient-day)
IV medications	Electrolytes/nutrient	EAU PPI 20 ML AMP INJ PROAMP	38910	0.110995	3	0.006	0.000624	0.0007452	Champagne, France	0.000323068	0.00769227	0.0516045	0.0554975	0.372312		LCA = Life Cycle Assessment, EIO = Economic Input-output, IV = intravenous ; GHG emissions are expressed as Carbon Dioxide Equivalent (kgCO2e)
	Sedative	PROPOFOL 200 MG/20 ML AMP INJ IV	30505	0.667002	10.5	0.0096915	0.00195	0.0107115	Melsungen, Allemagne	0.00222642	0.0245794	0.129275	0.333501	1.75404
	Electrolytes/nutrient	EAU PPI 10 ML AMP INJ PROAMP	11961	0.091396	3	0.006	0.0003549	0.00063342	Champagne, France	0.000274608	0.00726293	0.0149779	0.045698	0.0942403
	Electrolytes/nutrient	SODIUM CHLORURE 0,9 % 10 ML AMP INJ	11936	0.060544	3	0.006	0.00033345	0.00062451	BERLIN Allemagne	0.00070188	0.00765984	0.0157634	0.030272	0.0622977
	Electrolytes/nutrient	POTASSIUM CHLORURE 1G/10ML (10%) AMP INJ IV PERF	11569	0.098173	4	0.008	0.0003549	0.00079542	Champagne, France	0.00034484	0.00949516	0.0189396	0.0490865	0.0979106
	Electrolytes/nutrient	SODIUM CHLORURE 2G/10ML (20%) AMP INJ IV	7987	0.194792	3	0.006	0.00045825	0.00067635	Rubi Espagne	0.000621791	0.00775639	0.0106811	0.097396	0.134121
	Neuromuscular blockade agent	CISATRACURIUM 20 MG/10 ML AMP INJ IV (ex NIMBEX)	7225	2.99521	6.5	0.0059995	0.0032828	0.00669974	Barcelone, Espagne	0.00150366	0.0174857	0.0217818	1.49761	1.86555
	Vasopressive	NORADRENALINE 8 MG/4 ML SS SULFITES AMP INJ IV PERF	5793	0.372541	3.5	0.0032305	0.002378	0.0034949	Livron-sur-Drôme	0.000350745	0.00945415	0.00944273	0.186271	0.186046
	Electrolytes/nutrient	GLUCOSE-1-PHOSPHATE DISODIQUE 10 ML AMP INJ IV PERF PHOCYTAN	4970	3.9917	6	0.012	0.0003627	0.00112266	CHAMPAGNE, France	0.000486708	0.0139721	0.0119726	1.99585	1.71024
	Antalgic	NEFOPAM 20 MG/2 ML AMP INJ ACUPAN	4200	0.388013	1.375	0.00126913	0.001359	0.00143271	Lyon, France	0.000148131	0.00420896	0.00304787	0.194006	0.140487
	Antithrombotics	HEPARINE SODIQUE 5000 UI/1ML AMP INJ IV	4044	1.803	1.5	0.0013845	0.0014323	0.00156516	TRITTAU Allemagne	0.000404464	0.00478642	0.00333729	0.9015	0.628563
	Electrolytes/nutrient	PYRIDOXINE (VIT B6) 250 MG/5 ML AMP INJ	3638	0.265503	4.5	0.0041535	0.0022362	0.00450594	ITXASSOU, France	0.000373587	0.0112692	0.00706853	0.132751	0.0832672
	Anti-infectious	CEFOTAXIME 1 G FL INJ	3603	1.32526	28	0.025844	0.0007215	0.0048357	brescia, Italie	0.00514142	0.0365426	0.0227005	0.662629	0.41163
	Antithrombotics	ENOXAPARINE 4 000 UI ANTI-XA/0,4 ML SER INJ SC LOVENOX	3216	1.14049	11	0	0.007607	0.010994	Le Trait France	0.000405333	0.0190063	0.0105387	0.570246	0.316192
	Antalgic	PARACETAMOL 1 G/100ML ADULTE FL SOUPLE INJ IV PERF	2917	0.675591	25	0.0545	0.0037557	0.00561006	RUBI Espagne	0.00515752	0.0690233	0.0347139	0.337796	0.169888
	Sedative	SUFENTANIL 250 MCG/5 ML AMP INJ SUFENTA	2284	0.634038	3.5	0.0032305	0.0044089	0.00354512	Voorshoten, pays-bas	0.000550459	0.011735	0.00462115	0.317019	0.12484
	Others	NICARDIPINE 10 MG/10 ML AMP INJ IV	2195	0.392784	23	0.021229	0.0038182	0.0221167	Livron-sur-Drôme	0.00191343	0.0490773	0.0185732	0.196392	0.0743242
	Others	PANTOPRAZOLE 40 MG FL INJ IV	2090	0.81534	13	0.011999	0.0006747	0.00238626	Madrid	0.00231441	0.0173744	0.00626076	0.40767	0.146902
	Electrolytes/nutrient	THIAMINE (VIT B1) 500 MG/10 ML AMP INJ BEVITINE	2079	1.5928	6.5	0.0059995	0.0035578	0.00654422	Fontenay sous Bois, France	0.000329372	0.0164309	0.00588962	0.796399	0.285468
	Anti-infectious	AMOXICILLINE 1 G FL INJ	1992	6.16069	34	0.031382	0.0007644	0.00582552	LUITRE, France	0.000387883	0.0383598	0.0131746	3.08034	1.05794
	Neuromuscular blockade agent	CISATRACURIUM 10 MG/5 ML AMP INJ IV	1590	1.8888	6	0.005538	0.0032828	0.00622824	Barcelone, Espagne	0.00142863	0.0164777	0.00451715	0.9444	0.258896
	Others	FUROSEMIDE 20 MG/2 ML AMP INJ	1530	0.183766	2.3	0.0021229	0.0011078	0.0021689	Itxassou, France	0.0001404	0.00554	0.00146141	0.091883	0.0242381
	Sedative	MIDAZOLAM 50 MG/10 ML AMP INJ	1270	0.459607	6	0.005538	0.0033854	0.00598524	Fontenay sous Bois, France	0.000291563	0.0152002	0.00332832	0.229803	0.050319
	Anti-infectious	AMOXICILLINE+AC CLAVULANIQUE 2 G/200 MG FL INJ IV PERF	1192	7.41188	36	0.033228	0.0006318	0.00609444	Kundl, Autriche	0.00656507	0.0465193	0.00956052	3.70594	0.761634
	Others	HYDROCORTISONE 100MG FL INJ	1119	1.86844	4.1	0.0037843	0.001131	0.001134	Paris, France	0.000250566	0.00629987	0.00121544	0.934222	0.180241
	Anti-infectious	PIPERACILLINE + TAZOBACTAM 4 G/500 MG FL INJ IV	1036	2.81254	57	0.052611	0.0028704	0.0104263	Brescia, Italie	0.0110855	0.0769932	0.0137526	1.40627	0.251189
	Others	URAPIDIL 50 MG/10 ML AMP INJ IV (ex EUPRESSYL)	943	0.76048	6.5	0.0059995	0.003784	0.00663818	Fontenay sous Bois, France	0.000350457	0.0167721	0.00272692	0.38024	0.0618218
	Anti-infectious	METRONIDAZOLE 500 MG /100 ML 0,50 % FL INJ IV PERF	940	0.490055	25	0.05	0.0021294	0.00493452	Rubi Espagne	0.00453647	0.0616004	0.00998351	0.245028	0.0397114
	Anti-infectious	ACICLOVIR 250 MG FL INJ IV PERF	904	1.02308	23.5	0.0216905	0.00078	0.004131	Masate, Italie	0.00412549	0.030727	0.00478917	0.511542	0.07973
	Anti-infectious	VANCOMYCINE 500 MG FL INJ IV PERF OU SOL BUV	900	1.30688	25	0.023075	0.004485	0.005913	Lyon, France	0.00238266	0.0358557	0.00556381	0.653438	0.101396
	Electrolytes/nutrient	MAGNESIUM SULFATE 1,5 G/10 ML 15 % AMP INJ IVL	898	0.156032	4.9	0.0098	0	0.0007938	La chausse saint victor, France	0.000154646	0.0107484	0.00166416	0.078016	0.012079
	Electrolytes/nutrient	OLIGOELEMENTS 10ML AMP INJ IV PERF NUTRYELT	888	1.38345	4.5	0.009	0.000546	0.0009558	Lyon, France	0.000385142	0.0108869	0.00166683	0.691724	0.105905
	Electrolytes/nutrient	VITAMINES MULTI FL INJ IV CERNEVIT	888	4.26288	12	0.011076	0.0031122	0.0023085	Montargis, France	0.000549932	0.0170466	0.0026099	2.13144	0.32633
	Sedative	CLONIDINE 0,15 MG/1 ML AMP INJ CATAPRESSAN	846	0.512452	1.625	0.00149987	0.0024712	0.00206697	Quetigny, France	0.000285686	0.00632374	0.000922393	0.256226	0.0373737
	Others	AMIODARONE 150 MG/3 ML AMP INJ IV PERF CORDARONE	733	3.03582	3.75	0.00346125	0.00216633	0.00382785	Ambares, France	0.000239904	0.00969534	0.00122529	1.51791	0.191833
	Anti-infectious	CEFTRIAXONE 1 G FL INJ	410	0.48766	22.5	0.0207675	0.0006474	0.00391392	Wessling, Hongrie	0.00590567	0.0312345	0.00220796	0.24383	0.0172363
	Electrolytes/nutrient	GLUCOSE 5% 2,5 G/ 50ML POCHE INJ IV PERF	5295	0.436408	8.3	0.066815	0.0101643	0.00253606	Lessines, belgique	0.00129001	0.0808054	0.0737697	0.218204	0.199205
	Electrolytes/nutrient	SODIUM CHLORURE 0,9 % 100 ML POCHE INJ	4690	0.434407	9.1	0.073255	0.0106044	0.00278532	Lessines, belgique	0.0014168	0.0880615	0.0712084	0.217203	0.175635
	Electrolytes/nutrient	SODIUM CHLORURE 0,9 % 50 ML POCHE INJ	4465	0.435615	8.3	0.066815	0.0101643	0.00253606	Lessines, belgique	0.00129001	0.0808054	0.0622062	0.217807	0.167674
	Electrolytes/nutrient	GLUCOSE 5% 12,5 G/250 ML POCHE INJ PERF	3630	0.585412	12.2	0.09821	0.0149058	0.00406404	Lessines, belgique	0.00206724	0.119247	0.0746322	0.292706	0.183194
	Nutrition	NUTRITION ENT 500 ML NUTRISON ENERGY 132053	3128	0.759593	30	0.0573	0.0113263	0.00956475	Unknown	0	0.078191	0.0421692	0.379796	0.204828
	Electrolytes/nutrient	GLUCOSE 5% 50 G/ 1000 ML POCHE INJ IV PERF	3040	0.735199	19.4	0.15617	0.0369845	0.0116235	Lessines, belgique	0.00591249	0.21069	0.110431	0.3676	0.192673
	Electrolytes/nutrient	GLUCOSE 5% 5 G/100 ML POCHE INJ IV PERF	2050	0.445858	9.1	0.073255	0.0106044	0.00278532	Lessines, belgique	0.0014168	0.0880615	0.0311252	0.222929	0.0787939
	Nutrition	NUTRITION ENT FLEX 500 ML SONDALIS STANDARD 7613033052286	2050	0.795152	30	0.0573	0.0103675	0.0091665	Unknown	0	0.076834	0.0271568	0.397576	0.140523
	Electrolytes/nutrient	GLUCOSE 5% 25 G/500 ML POCHE INJ PERF	1920	0.6584	16.4	0.13202	0.0249883	0.00748035	Lessines, belgique	0.003805	0.168294	0.055711	0.3292	0.108977
	Electrolytes/nutrient	SODIUM CHLORURE 0,9 % 500 ML POCHE INJ	1542	0.657766	16.4	0.13202	0.0249883	0.00748035	Lessines, belgique	0.003805	0.168294	0.0447429	0.328883	0.0874375
	Electrolytes/nutrient	ELECTROLYTES 500ML FL SOUPLE INJ IV PERF ISOFUNDINE	1480	0.81527	36.3	0.069333	0.0070551	0.00881118	Rubi, Espagne	0.00750419	0.0927035	0.0236554	0.407635	0.104017
	Electrolytes/nutrient	SODIUM CHLORURE 0,9 % 250 ML POCHE INJ	1050	0.581259	12.2	0.09821	0.0149058	0.00406404	Lessines, belgique	0.00206724	0.119247	0.0215878	0.290629	0.052614
	Electrolytes/nutrient	SODIUM CHLORURE 0,9 % 1000 ML POCHE INJ	500	0.747046	19.4	0.15617	0.0369845	0.0116235	Lessines, belgique	0.00591249	0.21069	0.018163	0.373523	0.0322003
	Nutrition	NUTRITION ENT 500 ML NUTRISON PROTEIN + ENERGY 132339	468	0.843933	30	0.0573	0.0113263	0.00956475	Unknown	0	0.078191	0.0063092	0.421967	0.0340483
	Electrolytes/nutrient	GLUCOSE 2.5% 25 G/1000 ML POCHE INJ PERF	370	0.993402	48	0.09168	0.009867	0.0118746	Melsungen Allemagne	0.0105011	0.123923	0.00790541	0.496701	0.0316861
	Nutrition	NUTRITION PARENT CENTRALE POCH INJ 2140 KCAL 2L OLIMEL N9E (ex SMOFKABIVEN)	345	23.4831	43.3	0.348565	0.0509307	0.0248872	Lessines, belgique	0.0126593	0.437042	0.0259965	11.7416	0.69842
	Nutrition	NUTRITION ENT 500 ML NUTRISON PROTEIN + ENERGY FIBRE 132371	333	0.843963	30	0.0573	0.0113263	0.00956475	Unknown	0	0.078191	0.00448924	0.421981	0.0242276
	Nutrition	NUTRITION PARENT CENTRALE POCH INJ 1070 KCAL 1L OLIMEL N9E (ex SMOFKABIVEN)	293	16.3359	43.3	0.348565	0.034957	0.018252	Lessines, belgique	0.00928418	0.411058	0.0207655	8.16797	0.412623
	Nutrition	NUTRITION PARENT PERIPHERIQUE POCHE INJ 1L PERIOLIMEL N4E	196	12.7628	43.3	0.348565	0.0348595	0.0182115	Lessines, belgique	0.00926358	0.4109	0.0138856	6.38138	0.215647
	Nutrition	NUTRITION ENT FLEX 500 ML SONDALIS STANDARD FIBRE 7613033052699	156	0.8018	30	0.0573	0.0103675	0.0091665	Unknown	0	0.076834	0.00206657	0.4009	0.0107828
	Electrolytes/nutrient	GLUCOSE 10% 50 G/500 ML POCHE INJ IV PERF	127	0.793974	36.3	0.069333	0.0070551	0.00881118	Rubi, Espagne	0.00750419	0.0927035	0.00202989	0.396987	0.00869265
	Nutrition	NUTRITION PARENT CENTRALE POCHE INJ 1070 KCAL 1L OLIMEL N9 (ex SMOFKABIVEN)	120	16.3361	43.3	0.348565	0.034957	0.018252	Lessines, belgique	0.00928418	0.411058	0.00850465	8.16804	0.168994
	Nutrition	NUTRITION ENTERALE SEMI ELEMENTAIRE HYPERENERGETIQUE PEPTAMEN HN SMART FLEX 500ML 5108357	116	6.92605	30	0.0573	0.0103675	0.0091665	Unknown	0	0.076834	0.00153668	3.46303	0.0692605
	Nutrition	NUTRITION PARENT CENTRALE POCHE INJ 2140 KCAL 2L OLIMEL N9 (ex SMOFKABIVEN)	83	23.4832	43.3	0.348565	0.0509307	0.0248872	Lessines, belgique	0.0126593	0.437042	0.00625423	11.7416	0.168026
	Nutrition	NUTRITION ENTERALE SEMI ELEMENTAIRE STANDARD PEPTAMEN 500ML 5108305	30	4.4121	30	0.0573	0.0103675	0.0091665	Unknown	0	0.076834	0.000397417	2.20605	0.0114106
	Electrolytes/nutrient	BICARBONATE SODIUM 1,4 % 500 ML FL INJ IV PERF	15	1.4653	224.5	0.545535	0	0.036369	La Chaussee saint victor	0.00701358	0.588918	0.00152306	0.73265	0.00189478
Other medications	Aerosols	SALBUTAMOL 5 MG/2,5ML UNIDOSE NEBUL	12010	0.117678	1.3	0.002483	0.0028912	0.00033426	Amiens	7.89681e-05	0.00578743	0.011984	0.058839	0.121837
	Antalgic	PARACETAMOL 500 MG GELULE DAFALGAN (ex DOLIPRANE)	8608	0.025575	0.2	0.00156	6.045e-05	5.751e-05	Agen	1.95999e-05	0.00169756	0.00251941	0.0127875	0.0189784
	Antalgic	PARACETAMOL 500 MG CP EFFERV SEC DAFALGAN	4148	0.012199	0.5	0.0039	0.0004095	0.0002511	Agen	8.55769e-05	0.00464618	0.00332282	0.0060995	0.00436219
	others	CARMELLOSE 4 MG/0,4 ML 1 % UNIDOSE COLLYRE CELLUVISC	2460	0.068076	1.3	0.002483	0.00295057	0.00032814	Westport Irlande	0.000303217	0.00606492	0.00257236	0.034038	0.0144368
	Aerosols	IPRATROPIUM ADULTE 0.5MG/2ML UNIDOSE NEBUL	2390	0.102627	1.4	0.002674	0.0033345	0.00047304	80084 Amiens	0.000111755	0.00659329	0.00271689	0.0513135	0.0211447
	others	LANSOPRAZOLE 15 MG CP ORODISPERSIBLE	2268	0.082184	0.3	0.00234	0.000114214	9.60429e-05	Komarom Hongry	0.000137821	0.00268808	0.00105113	0.041092	0.0160684
	Anti-infectious	AMPHOTERICINE B+GENTAMICINE+COLISTINE BUV FL 60ML DECONT DIGEST SELECTIVE	2260	22.6789	70	0.06461	0	0.01134	Gueret	0	0.07595	0.0295943	11.3395	4.41848
	others	MACROGOL 3350 13,125 G + ELECTROLYTES SACHET MOVICOL	1840	0.09665	2.5	0.0195	0.00052065	0.00062127	Auxerre	0.000174657	0.0208166	0.00660388	0.048325	0.0153307
	Electrolytes/nutrient	POTASSIUM CHLORURE 600 MG GELULE DIFFUK	1640	0.041742	0.2	0.00156	6.5325e-05	5.9535e-05	Limay	1.2127e-05	0.00169699	0.000479838	0.020871	0.00590146
	Sedative	ZOPICLONE 7,5MG CP SEC	1410	0.030201	0.2	0.00156	5.85e-05	5.67e-05	Lyon	2.34067e-05	0.00169861	0.000412937	0.0151005	0.00367098
	Antiseptics	CHLORHEXIDINE ALCOOL + COLORANT 0,5% SOL APPL CUT FL 125ML	1252	1.48203	34.4	0.065704	0	0.0055728	Herouville Saint Clair	0	0.0712768	0.015386	0.741015	0.159957
	Antiseptics	GEL HYDROALCOOLIQUE ANIOSGEL 800 500ML 2550748UG	1207	1.66317	63.8	0.121858	0.00755625	0.0134743	Lezennes	0.0040738	0.146962	0.0305834	0.831584	0.173055
	others	PANTOPRAZOLE 20 MG CP	1180	0.022811	0.2	0.00156	5.07e-05	5.346e-05	Malte	0.000108422	0.00177258	0.000360629	0.0114055	0.00232043
	Antiseptics	ALCOOL MODIFIE 70% FL 250 ML	1142	0.645944	34.1	0.065131	0.0026325	0.0066177	Melun	0.00150793	0.0758891	0.0149423	0.322972	0.0635921
	others	ACETYLSALICYLIQUE ACIDE 75 MG SACHET KARDEGIC	930	0.035294	0.3	0.00234	7.54e-05	7.992e-05	Amilly	1.91962e-05	0.00251452	0.00040319	0.017647	0.00282961
	others	BISOPROLOL 2,5 MG CP SEC	850	0.025258	0.1	0.00078	5.46e-05	3.888e-05	Mylan Hongrie	5.56114e-05	0.000929091	0.00013616	0.012629	0.0018508
	others	LOPERAMIDE 2 MG GELULE	700	0.066421	0.3	0.00234	0.000143	0.000108	Lyon	4.45842e-05	0.00263558	0.000318088	0.0332105	0.00400816
	others	AMLODIPINE 5 MG GELULE	670	0.025419	0.2	0.00156	0.0001001	7.398e-05	Chateauneuf sur charente	1.766e-05	0.00175174	0.000202356	0.0127095	0.00146817
	Antiseptics	HYPOCHLORITE SODIUM FL 60 ML SOL APPL CUTANEE DAKIN	657	0.867629	33.3	0.063603	0.00138612	0.00597037	Saint Fargeau Ponthierry	0.00132509	0.0722846	0.0081881	0.433814	0.0491407
	others	AMIODARONE 200 MG CP SEC	620	0.155079	0.2	0.00156	8.32e-05	6.696e-05	Lyon	2.76422e-05	0.0017378	0.000185765	0.0775395	0.00828871
	Antalgic	OXYCODONE 5 MG CP ORODISPERSIBLE OXYNORMORO	603	0.083989	0.2	0.00156	0.000169929	0.000102986	Leusden pays bas	7.07283e-05	0.00190364	0.000197913	0.0419945	0.00436598
	Antalgic	PHLOROGLUCINOL 80 MG CP ORODISPERSIBLE	580	0.076413	0.2	0.00156	9.36e-05	7.128e-05	Lyon	2.94256e-05	0.00175431	0.000175431	0.0382065	0.00382065
	others	ATORVASTATINE 10MG CP	540	0.012831	0.2	0.00156	4.81e-05	5.238e-05	BAD VILBEL Allemagne	4.17992e-05	0.00170228	0.000158488	0.0064155	0.000597305
	others	RACECADOTRIL 100MG GELULE (ex TIORFAN)	540	0.144092	0.25	0.00195	0.00015795	0.00010611	Agia Paraskevi grèce	0.000277466	0.00249153	0.00023197	0.072046	0.00670773
	Electrolytes/nutrient	POTASSIUM ELEMENT 25MG/ML SIROP FL 200ML	518	5.39114	155	0.143065	0.006747	0.0279126	Bois d'arcy France	0.00586464	0.183589	0.0163964	2.69557	0.240743
	Antalgic	PREGABALINE 25 MG GELULE	504	0.020633	0.15	0.00117	4.59643e-05	4.33929e-05	Hongrie	6.22687e-05	0.00132163	0.000114845	0.0103165	0.000896468
	others	LACTULOSE 10 G/15 ML BUV STICK DUPHALAC	500	0.086816	2.5	0.0195	0.0003705	0.0005589	Olst Pays bas	0.000414704	0.0208441	0.00179691	0.043408	0.00374207
	others	DIOSMECTITE 3 G SACHET SMECTA	480	0.054287	2.5	0.0195	0.00019305	0.00048519	Dreux France	9.54809e-05	0.0202737	0.00167783	0.0271435	0.00224636
	Antiseptics	ETHER FL 125 ML SOL APPL CUTANEE	445	4.35344	30.1	0.079765	0	0.0048762	Leuven	0	0.0846412	0.00649402	2.17672	0.167007
	Sedative	ALPRAZOLAM 0,25 MG CP SEC	430	0.016946	0.1	0.00078	4.55e-05	3.51e-05	bretigny sur orge	7.37477e-06	0.000867975	6.43499e-05	0.008473	0.000628171
	Anti-infectious	VALACICLOVIR 500 MG CP	406	0.294797	0.35	0.00273	5.88482e-05	8.11446e-05	Malte	0.00016457	0.00303456	0.000212419	0.147398	0.0103179
	Antalgic	LIDOCAINE 5% + PRILOCAINE 5% 25 MG/25 MG DISP TRANSDERM	400	0.633135	1.93	0.043232	0.00021255	0.00040095	Chenove	0.000141591	0.0439871	0.00303359	0.316568	0.0218322
	Sedative	OXAZEPAM 10 MG CP SERESTA	400	0.037025	0.3	0.00234	4.329e-05	6.6582e-05	Lys Lez lannoy	2.05572e-05	0.00247043	0.000170374	0.0185125	0.00127672
	others	NICOTINE 21 MG/24H DISP TRANSDERM NICOPATCHLIB	370	0.452949	1	0.0224	0.0141988	0.000519557	Gien France	5.20554e-05	0.0371704	0.00237122	0.226474	0.0144475
	others	ALGINATE+BICARBONATE DE SODIUM SUSP BUV SACHET GAVISCON	368	0.045995	2.4	0.01872	0.000307125	0.000516375	Schipol, Pays bas	0.000360659	0.0199042	0.00126288	0.0229975	0.00145915
	Electrolytes/nutrient	FOLIQUE ACIDE 5 MG CP	350	0.019091	0.2	0.00156	8.775e-05	6.885e-05	Brembate, Italie	4.34656e-05	0.00176007	0.000106211	0.0095455	0.000576022
	others	RETINOL 2500 UI/10 g TUBE PDE OPHT VITAMINE A	337	1.8381	3.9	0.03042	0.002223	0.0015552	Pomezia, Italie	0.0022051	0.0364033	0.00211516	0.919048	0.0533998
	Antalgic	GABAPENTINE 300 MG GELULE	330	0.030715	0.2	0.00156	6.11e-05	5.778e-05	BAD VILBEL Allemagne	4.61084e-05	0.00172499	9.81459e-05	0.0153575	0.000873789
	Antiseptics	CHLORHEXIDINE 4% SOL MOUSSANTE FL 125ML HIBISCRUB	323	1.74713	29.1	0.055581	0.00217035	0.00561573	Alloga arras	0.00157875	0.0649458	0.00361681	0.873563	0.0486484
TOTAL			273359		1812.33	5.33391	0.624042	0.543881		0.196898		1.41204		21.49

## Sheet: Medical devices
				Process-based LCA								EIO LCA
				COMPONENTS		PACKAGING	ELIMINATION	TRANSPORTATION		TOTAL GHG emissions
	Product reference	Consumption	Price (per unit) (€)	Weight	GHG emissions	GHG emissions	GHG emissions	Production site	GHG emissions	GHG emissions (for 1 unit)	GHG emissions in 2022 (per patient-day)	GHG emissions (for 1 unit)	GHG emissions in 2022 (per patient-day)
IV related and other medical devices	COMPRESSE NON TISSE N/STER 7.5X7.5CM 113	155000	0.005841	0.856	0.0092234	2.6271e-05	0.000148878	Paris	0.000181774	0.00958032	0.256026	0.00183991	0.0491701		LCA = Life Cycle Assessment, EIO = Economic Input-output, IV = intravenous, PPE = Personal Protective Equipment ; GHG emissions are expressed as Carbon Dioxide Equivalent (kgCO2e)
	AIG HYPODERMIQUE 18GX40MM 303262	60500	0.0144	0.4	0.002864	0.00046039	0.000523162	Fraga, Espagne	0.000669246	0.0045168	0.0471149	0.004536	0.0473152
	SERINGUE 3 PIECES LUER LOCK 50/60ML POUSSE-SERING 300865	37680	0.198905	28.4	0.067228	0.006953	0.0306977	Mardid, Espagne	0.036197	0.141076	0.916505	0.0626551	0.407042
	ELECTRODE ECG SURV AD MICROPORE E-T601	32280	0.054755	0.3	0.00598	0.000884	0.00080516	Innsburk, Autriche	0.000994117	0.00866328	0.0482156	0.0172478	0.0959931
	COMPRESSE NON TISSE STER 7.5X7.5CM COMP/2 113S0250	30600	0.027875	0.856	0.0092234	0.001528	0.000936808	Paris	0.000996085	0.0126843	0.0669206	0.00878063	0.0463254
	AUTOPIQUEUR EXTRA 21GX1.8MM SILKTOUCH AJCL2118	29700	0.0421	1.025	0.00205	4.446e-05	0.000985043	Tianjin, chine	0.00132027	0.00439977	0.0225299	0.0132615	0.067908
	SONDE ASPIRATION TRACHEALE CH14 01951451 (SC101453)	25900	0.077001	4.7	0.011272	0.00509646	0.00625967	Istabul, Turquie	0.00775183	0.03038	0.135662	0.0242553	0.108313
	COMPRESSE NON TISSE STER 7.5X7.5CM COMP/5 113S0550	22700	0.044913	0.856	0.0092234	0.0006112	0.000859048	Paris	0.000901143	0.0115948	0.0453796	0.0141476	0.0553708
	SOINS DE BOUCHE BATONNET MOUSSE CONIQUE CV203	22100	0.1818	1.5	0.00151605	0.0006112	0.00174924	Saint Jean de la Neuveille	0.00180531	0.0056818	0.0216496	0.057267	0.218207
	PERFUSEUR 1 VOIE SANS SITE INJECTION INFU-1X	18340	0.198	13.4	0.064948	0.07007	0.0365335	Jaipur, Inde	0.0442054	0.215757	0.682238	0.06237	0.197218
	PROLONGATEUR M/F D 1MM 200CM PB3120R	16322	0.28929	9.5	0.023686	0.005921	0.012384	Lissieu, France	0.0134202	0.0554112	0.155935	0.0911263	0.256442
	SERINGUE 2 PIECES 10ML SER2P10D	15600	0.043767	3.3	0.012139	0.002292	0.006041	Jiangsu, Chine	0.00836799	0.02884	0.0775696	0.0137866	0.0370812
	SERINGUE 2 PIECES 20ML SER2P20D	12100	0.072752	5	0.01955	0.003247	0.0097054	Jiangsu, Chine	0.0133846	0.045887	0.0957297	0.0229169	0.0478094
	SERINGUE GAZ DU SANG 956610	7400	0.795921	1.4	0.005157	0	0.0027272	Bronshoj Danemark	0.0039184	0.0118026	0.0150585	0.250715	0.319878
	FILM ADHESIF TRANSP STERILE TEGADERM 10X12CM 1626W	7000	0.264121	0.6	0.0155537	0.00287882	0.00149698	Kamen, Allemagne	0.00221024	0.0221397	0.0267204	0.0831981	0.100412
	TUBULURE PERF POMPE VIAL OPTIMA MS10 15µm Z072810F	6666	2.0522	20.4	0.060058	0.0074299	0.0257746	Bad Homburg, Allemagne	0.0310543	0.124317	0.142879	0.646442	0.742963
	PANS ADHESIF STERILE 07.2X5CM 870	6250	0.035216	0.5	0.0114757	0.00121214	0.000781892	Paris	0.000849903	0.0143196	0.0154306	0.011093	0.0119537
	PRELEVEMENT CORPS DE POMPE 450201	5920	0.035852	2.6	0.006598	0.0006685	0	Kremunster, Autriche	0.000612612	0.00787911	0.00804213	0.0112934	0.011527
	PRELEVEMENT ADAPTATEUR SECURISE 450070	5800	0.090456	0.3	0.004598	5.499e-05	0.00181454	Kremunster, Autriche	0.00217268	0.00864022	0.00864022	0.0284936	0.0284936
	PRELEVEMENT AIG EPICRA SECU PREMONTEE 21GX19MM 450085Réa	5418	0.60355	4.4	0.012629	0.00347525	0.00609135	Kremunster, Autriche	0.00752392	0.0297195	0.0277621	0.190118	0.177597
	SERINGUE 2 PIECES 05ML SER2P5D	5100	0.031633	1.8	0.006083	0.00127324	0.00313649	Jiangsu, Chine	0.00443908	0.0149318	0.0131297	0.0099644	0.0087618
	FILM ADHESIF TRANSP STERILE TEGADERM 06X07CM 1624W	4900	0.144	0.2	0.0053071	0.00157063	0.000635234	Kamen, Allemagne	0.000967269	0.00848023	0.00716433	0.04536	0.0383214
	ELECTRODE ECG DIAGNOSTIC AD VINYLE 31433538 (RT38)	4600	0.014739	0.34	0.007616	0.00038328	0.00034573	Waukegan, USA	0.000427247	0.00877226	0.00695731	0.00464278	0.00368221
	SERINGUE INSULINE SERTIE 30G 08MM 0.5ML SYMSO,5U1003008BE	3800	0.060426	1.3	0.0048	0.0018439	0.00252402	Shangai	0.00369957	0.0128675	0.00843043	0.0190342	0.0124707
	BOUCHON OBTUR LUER LOCK MALE/FEM OBTMF02	3696	0.025364	0.6	0.0012	0.000867155	0.000673449	Shangai	0.00104319	0.00378379	0.00241119	0.00798966	0.00509134
	SOINS DE BOUCHE BATONNET MOUSSE ETOILE 080509	3500	0.066728	0.76	0.0022992	0.00022056	0.00090644	Changzhou, Chine	0.00127312	0.00469932	0.0028358	0.0210193	0.0126841
	DISPOSITIF DE TRANSFERT POCHE INJECTABLE NGB8064M (EPF0023A)	3275	0.107942	2.4	0.006198	0.00382	0.0028701	Zurich	0.0035002	0.0163883	0.00925374	0.0340017	0.0191993
	FILTRE ANTI BAC ANTI VIRAL SANS RACCORD 19212T	3223	0.528033	21.7	0.044831	0.004966	0.021733	Kamunting, malaisie	0.0296988	0.101229	0.0562518	0.16633	0.0924281
	SERINGUE 2 PIECES 02ML SER2P2D	3000	0.0277	1.1	0.004301	0.00143694	0.00229265	Jiangsu, Chine	0.00332905	0.0113596	0.00587568	0.0087255	0.00451319
	FILM ADHESIF TRANSP STERILE FIXATION CATHETER 7X9CM 4006	2956	0.144408	0.6	0.0138995	0.00296835	0.00093273	heidenheim, germany	0.00131635	0.0191169	0.00974304	0.0454885	0.0231835
	COMPRESSE NON TISSE STER 7.5X7.5CM COMP/10 113S1050	2600	0.084365	0.856	0.0092234	0.0003056	0.000833128	Paris	0.000869496	0.0112316	0.00503487	0.026575	0.0119129
	TUBULURE NUT ENT POMPE APPLIX 7751995	2310	2.0519	25	0.08035	0.010403	0.0415288	Chine	0.163382	0.295664	0.117756	0.646348	0.257425
	CISEAUX METALLIQUES STERILES 478167/5	2300	0.376488	5.5	0.033279	0.0090244	0.01125	heidenheim, germany	0.0134337	0.0669871	0.0265639	0.118594	0.0470285
PPE	GANT EXAMEN VINYLE N/STERILE EXANYL 7/8 447004 (107116PM)	272000	0.0305119	4.5	0.01512	0.000213842	0.00404827		0.00056078	0.0199429	0.935253	0.00961125	0.450735
	GANT EXAMEN VINYLE N/STERILE EXANYL 8/9 447005 (107117PM)	155000	0.0308836	4.5	0.01512	0.000213842	0.00404827		0.00056078	0.0199429	0.532957	0.00972834	0.259981
	GANT EXAMEN VINYLE N/STERILE EXANYL 6/7 447003 (GVA1200PM)	78000	0.0339636	4.5	0.01512	0.000213842	0.00404827		0.00056078	0.0199429	0.268198	0.0106985	0.143877
	MASQUE CHIRURGICAL A ELASTIQUES IIR	51650	0.0741426	2.45	0.0064	0.0032901	0.00307395		0.000199969	0.012964	0.115447	0.0233549	0.20798
	CHARLOTTE UU	22550	0.0308267	6.8	0.013804	0.000339842	0.0069498		0.00081562	0.0219093	0.0851817	0.0097104	0.0377534
	GANT EXAMEN VINYLE N/STERILE EXANYL 9/10 447005XG (107118PM)	8000	0.0308267	4.5	0.01512	0.000213842	0.00404827		0.00056078	0.0199429	0.0275074	0.0097104	0.0133937
	GANT PROTECTION NITRILE N/STERILE 7/8 127552 ( MX98897)	7000	0.0908309	4.5	0.01904	0.000227242	0.00315727		0.00026401	0.0226885	0.0273827	0.0286117	0.0345314
	GANT PROTECTION NITRILE N/STERILE 8/9 127553 (MX98898)	5200	0.0911531	4.5	0.01904	0.000227242	0.00315727		0.00026401	0.0226885	0.0203414	0.0287132	0.0257429
	CALOT U BLOC (magasin)	500	0.128576	6.8	0.013804	0.000339842	0.0069498		0.00081562	0.0219093	0.00188873	0.0405016	0.00349152
	GANT PROTECTION NITRILE N/STERILE 400MM 7/8 127546	450	0.220698	4.5	0.01904	0.000227242	0.00315727		0.00026401	0.0226885	0.00176032	0.0695199	0.00539378
	GANT DE TOILETTE UU	450	0.0248469		0.03046	3.28417e-05	0.00226627		0.00033918	0.0330983	0.00256797	0.00782678	0.00060725
	GANT PROTECTION NITRILE N/STERILE 6/7 127551	400	0.0908875	4.5	0.01904	0.000227242	0.00315727		0.00026401	0.0226885	0.00156473	0.0286295	0.00197445
TOTAL		1169736		214.499	0.775468	0.158315	0.284039		0.411386	1.62921	5.10747	3.04623	4.74918
		201.679

## Sheet: Caregivers transportation
Agent	Distance trajet	Transport 1	Transport 2	Proportion 1	Proportion2	Ouest go	FMD	Facteur impact transport 1	Facteur impact transport 2	Impact mobilité par jour travaillé			Nombre de répondants	Nombre de soignants dans le service	% répondant	Impact annuel (eq.kg.co2)
AS	40	voiture	covoit	0.9	0.1	1	1	0.149	0.0745	11.324		AS	11	31	0.354839	11972.9
AS	7	voiture	covoit	0.5	0.5	0	1	0.149	0.0745	1.5645		IDE	20	47	0.425532	24685.9
Ide	25	electrique voiture	covoit	0.85	0.15	0	0	0.0953	0.0745	4.609		MED	6	9	0.666667	798.071
Secretaire	17.5	voiture		1	0	0	1	0.149		5.215		Interne	4	8	0.5	211.48
IDE	20	voiture		1	0	0	1	0.149		5.96		Administratif	2	4	0.5	9034.09
IDE	35	voiture		1	0	0	0	0.149		10.43		Elève	4	6	0.666667	887.083
IDE	30	voiture		1	0	0	1	0.149		8.94			47	105		47589.6
Med	16.5	voiture		1	0	0	0	0.149		4.917
Med	8	velo		1	0	1	1	0.011		0.176
Med	25	velo	covoit	0.9	0.1	1	1	0.011	0.0745	0.8675
Med	8	velo		1	0	1	1	0.011		0.176
AS	5	voiture	covoit	0.8	0.2	0	1	0.149	0.0745	1.341
IDE	18	voiture	covoit	0.8	0.2	0	1	0.149	0.0745	4.8276
AS	15	voiture		1	0	1	0	0.149		4.47
IDE	20	voiture		1	0	1	1	0.149		5.96
Elève AS	4	voiture		1	0	0	0	0.149		1.192
AS	23	voiture	covoit	0.8	0.2	1	0	0.149	0.0745	6.1686
AS	12	voiture		1	0	0	0	0.149		3.576
IDE	1	velo		1	0	0	1	0.011		0.022
Med	9	velo		1	0	1	1	0.011		0.198
interne	3	voiture	velo	0.2	0.8	0	0	0.149	0.011	0.2316
IDE	11	electrique voiture	velo	0.95	0.05	1	1	0.0953	0.011	2.00387
IDE	25	voiture	covoit	0.95	0.05	0	1	0.149	0.0745	7.26375
AS	6	trotinette		1	0	0	1	0.01		0.12
IDE	12	voiture	covoit	0.9	0.1	0	1	0.149	0.0745	3.3972
IDE	16	voiture		1	0	1	1	0.149		4.768
Cadre	24	voiture		1	0	1	1	0.149		7.152
Elève AS	5	voiture	covoit	0.66	0.34	1	1	0.149	0.0745	1.2367
AS	5	voiture	covoit	0.9	0.1	1	1	0.149	0.0745	1.4155
Med	2.5	voiture	velo	0.9	0.1	0	0	0.149	0.011	0.676
IDE	13	voiture	covoit	0.95	0.05	0	1	0.149	0.0745	3.77715
IDE	1	voiture	velo	0.25	0.75	0	1	0.149	0.011	0.091
Kine	25	voiture	covoit	0.5	0.5	0	1	0.149	0.0745	5.5875
IDE	27	voiture	covoit	0.4	0.6	0	1	0.149	0.0745	5.6322
interne	0	pied		1	0	1	1	0		0
Interne	0	pied		1	0	0	0	0		0
interne	37.5	electrique voiture		1	0	0	1	0.0953		7.1475
AS	13	voiture		1	0	0	0	0.149		3.874
IDE	25	voiture	covoit	0.5	0.5	1	1	0.149	0.0745	5.5875
IDE	25	voiture	covoit	0.9	0.1	0	0	0.149	0.0745	7.0775
IDE	15	voiture	covoit	0.95	0.05	0	0	0.149	0.0745	4.35825
IDE	10	voiture		1	0	0	0	0.149		2.98
AS	11	voiture		1	0	0	0	0.149		3.278
IDE	67	voiture	covoit	0.9	0.1	1	1	0.149	0.0745	18.9677
IDE	18	voiture	covoit	0.8	0.2	0	1	0.149	0.0745	4.8276
AS	5	voiture		1	0	1	1	0.149		1.49

## Sheet: Energy
Areas
Réanimation + Locaux communs + Circ	1219.99
USC	203
ICU Total Area	1422.99
Hospital total area	76611
Consumption	Gas (kWh)	Electricity (kWh)	Water (m3)
Part Réa et locaux communs	353936	210661	1594.57
Part USC	58893.1	35052.9	265.327
Total Consumption	412829	245714	1859.89
Total Consumption per patient-day	71.1774	42.3645	0.320671
GHG emissions	Gas (kgCO2e)	Electricity (kgCO2e)	Water (kgCO2e)
Part Réa et locaux communs	75388.3	10954.4	628.259
Part USC	12544.2	1822.75	104.539
2022 Energy GHG emissions	87932.5	12777.1	732.798
2022 Energy GHG emissions per patient-day	15.1608	2.20295	0.126344

## Sheet: ECMO and CRRT
	Consumables	Number of circuit	Number of days with therapy	Weight (kg per year)	Estimated GHG per year	GHG per patient-days
	ECMO	7	30	33.25	145.303	0.0249661
	CRRT	245	391	179.585	784.786	0.134843
	Devices	Number of devices	Life expectancy	Weight (kg per device)	Estimated GHG per year	GHG per patient-days
	ECMO	1	10 years	12	6.6	0.00113402
	CRRT	4	10 years	125	275	0.0472509
	Total	Estimated GHG per year	GHG per patient-days
	ECMO	145.303	0.0249661
	CRRT	784.786	0.134843

## Sheet: Oxygen
		Total Hospital	ICU
	Surface (m3)	76 611	1423	0.0185744		Europe GP 100 O2 (kgCO2e/kg)	0.62
	Mural Oxygen Consumption (m3)	161009	2990.64			CO2e (kgCO2e/m3)
	Bootles Oxygen Consumption (m3)	NC	142
	Oxygen Consumption (L)	161009000	3.13264e+06
	Oxygen consumption (L/per patient-day)		540.11
	Oxygen emission factor (kgCO2e/L)	0.0021
	CO2e emissions related	338119	6578.54
	CO2e emissions related per patient-day		1.13033
